# Supplementary material for: Endothelial NOX5 Expression Modulates Thermogenesis and Lipolysis in Mice Fed with a High-Fat Diet and 3T3-L1 Adipocytes through an Interleukin-6 Dependent Mechanism
Source: Antioxidants (Basel). 2021 Dec 24;11(1):30. doi: 10.3390/antiox11010030 (PMC8772862; doi:10.3390/antiox11010030)
Supplement: Supplementary file 1 [file antioxidants-11-00030-s001.zip]

Archive with 1 entries (1 files):
- antioxidants-1482082-supplementary.pdf
